# Supplementary material for: Dysregulation of Histone Deacetylases Inhibits Trophoblast Growth during Early Placental Development Partially through TFEB-Dependent Autophagy-Lysosomal Pathway
Source: Int J Mol Sci. 2023 Jul 25;24(15):11899. doi: 10.3390/ijms241511899 (PMC10418899; doi:10.3390/ijms241511899)
Supplement: Supplementary file 1 [file ijms-24-11899-s001.zip]

Archive with 3 entries (3 files):
- identification  and culture.pdf
- Specific information of clinical samples.xlsx
- Supplement figures.pdf
