# Supplementary material for: Dysregulation of Histone Deacetylases Inhibits Trophoblast Growth during Early Placental Development Partially through TFEB-Dependent Autophagy-Lysosomal Pathway
Source: Int J Mol Sci. 2023 Jul 25;24(15):11899. doi: 10.3390/ijms241511899 (PMC10418899; doi:10.3390/ijms241511899)
Supplement: Supplementary file 1 [file ijms-24-11899-s001.zip › Specific information of clinical samples.xlsx]

## Sheet: Sheet1
		Maternal age (year)	Gestational age (days)			Maternal age (year)	Gestational age (week)
	NC1	34	40		RSA1	41	48
	NC2	42	50		RSA2	38	55
	NC3	31	50		RSA3	32	50
	NC4	21	49		RSA4	29	48
	NC5	33	51		RSA5	26	41
	NC6	31	56		RSA6	29	45
	NC7	25	55		RSA7	27	42
	NC8	27	60		RSA8	33	50
	NC9	33	61		RSA9	34	51
	NC10	27	46		RSA10	40	49
	NC11	24	40		RSA11	34	40
	NC12	33	54		RSA12	27	49
	NC13	32	49		RSA13	32	48
	NC14	38	46		RSA14	31	52
	NC15	30	40		RSA15	26	40
	NC16	29	45		average	31.9333	47.2
	NC17	22	55		SD	4.69704	4.44522
	NC18	23	58
	NC19	30	47
	NC20	32	51
	average	29.85	50.15
	SD	5.16986	6.15041
